# Supplementary material for: Mannose antagonizes GSDME-mediated pyroptosis through AMPK activated by metabolite GlcNAc-6P
Source: Cell Res. 2023 Jul 17;33(12):904–22. doi: 10.1038/s41422-023-00848-6 (PMC10709431; doi:10.1038/s41422-023-00848-6)
Supplement: Supplementary file 9 — Supplementary information, Table S1 [file 41422_2023_848_MOESM9_ESM.xlsx]

## Sheet: Sheet1
Supplementary information, Table S1 Identification of proteins that interact with AMPKα1 using TurboID-based proximity labeling.
Protein FDR Confidence: Combined	Master	Accession	Description	Exp. q-value: Combined	Sum PEP Score	Coverage [%]	# Peptides	# PSMs	# Unique Peptides	# Protein Groups	# AAs	MW [kDa]	calc. pI	Score Sequest HT: Sequest HT	# Peptides (by Search Engine): Sequest HT
High	Master Protein	Q13131	5'-AMP-activated protein kinase catalytic subunit alpha-1 OS=Homo sapiens OX=9606 GN=PRKAA1 PE=1 SV=4	0	489.381	77	55	121	55	1	559	64	8.12	344.75	55
High	Master Protein	P54619	5'-AMP-activated protein kinase subunit gamma-1 OS=Homo sapiens OX=9606 GN=PRKAG1 PE=1 SV=1	0	239.358	87	31	40	28	1	331	37.6	6.92	111.43	31
High	Master Protein	Q16543	Hsp90 co-chaperone Cdc37 OS=Homo sapiens OX=9606 GN=CDC37 PE=1 SV=1	0	166.595	55	29	38	29	1	378	44.4	5.25	63.76	29
High	Master Protein	O95071	E3 ubiquitin-protein ligase UBR5 OS=Homo sapiens OX=9606 GN=UBR5 PE=1 SV=2	0	183.944	29	62	69	62	1	2799	309.2	5.85	60.27	62
High	Master Protein	Q9Y478	5'-AMP-activated protein kinase subunit beta-1 OS=Homo sapiens OX=9606 GN=PRKAB1 PE=1 SV=4	0	150.714	74	17	25	15	1	270	30.4	6.4	57.97	17
High	Master Protein	Q13885	Tubulin beta-2A chain OS=Homo sapiens OX=9606 GN=TUBB2A PE=1 SV=1	0	107.366	36	16	33	1	1	445	49.9	4.89	49.74	16
High	Master Protein	Q9BQE3	Tubulin alpha-1C chain OS=Homo sapiens OX=9606 GN=TUBA1C PE=1 SV=1	0	93.226	52	21	27	3	1	449	49.9	5.1	44.69	21
High	Master Protein	P78527	DNA-dependent protein kinase catalytic subunit OS=Homo sapiens OX=9606 GN=PRKDC PE=1 SV=3	0	112.963	13	41	44	41	1	4128	468.8	7.12	32.57	41
High	Master Protein	P35573	Glycogen debranching enzyme OS=Homo sapiens OX=9606 GN=AGL PE=1 SV=3	0	93.05	21	23	27	23	1	1532	174.7	6.76	31.88	23
High	Master Protein	Q96EK6	Glucosamine 6-phosphate N-acetyltransferase OS=Homo sapiens OX=9606 GN=GNPNAT1 PE=1 SV=1	0	67.004	64	11	14	11	1	184	20.7	7.99	28.19	11
High	Master Protein	O43741	5'-AMP-activated protein kinase subunit beta-2 OS=Homo sapiens OX=9606 GN=PRKAB2 PE=1 SV=1	0	59.79	49	11	12	9	1	272	30.3	6.46	26.2	11
High	Master Protein	P50990	T-complex protein 1 subunit theta OS=Homo sapiens OX=9606 GN=CCT8 PE=1 SV=4	0	64.732	47	21	22	21	1	548	59.6	5.6	25.91	21
High	Master Protein	Q16531	DNA damage-binding protein 1 OS=Homo sapiens OX=9606 GN=DDB1 PE=1 SV=1	0	80.652	27	21	25	21	1	1140	126.9	5.26	24.4	21
High	Master Protein	Q9UGJ0	5'-AMP-activated protein kinase subunit gamma-2 OS=Homo sapiens OX=9606 GN=PRKAG2 PE=1 SV=1	0	42.576	18	11	13	8	1	569	63	9.35	23.87	11
High	Master Protein	Q7Z417	Nuclear fragile X mental retardation-interacting protein 2 OS=Homo sapiens OX=9606 GN=NUFIP2 PE=1 SV=1	0	61.056	39	20	20	20	1	695	76.1	8.7	22.92	20
High	Master Protein	Q9NVI7	ATPase family AAA domain-containing protein 3A OS=Homo sapiens OX=9606 GN=ATAD3A PE=1 SV=2	0	53.184	29	16	16	7	1	634	71.3	8.98	22.77	16
High	Master Protein	Q8NHM4	Putative trypsin-6 OS=Homo sapiens OX=9606 GN=PRSS3P2 PE=5 SV=2	0	18.349	20	2	7	1	1	247	26.5	6.01	19.59	2
High	Master Protein	P62195	26S proteasome regulatory subunit 8 OS=Homo sapiens OX=9606 GN=PSMC5 PE=1 SV=1	0	45.71	33	10	11	9	1	406	45.6	7.55	18.41	10
High	Master Protein	Q06210	Glutamine--fructose-6-phosphate aminotransferase [isomerizing] 1 OS=Homo sapiens OX=9606 GN=GFPT1 PE=1 SV=3	0	51.054	26	12	14	12	1	699	78.8	7.11	15.46	12
High	Master Protein	P25490	Transcriptional repressor protein YY1 OS=Homo sapiens OX=9606 GN=YY1 PE=1 SV=2	0	34.236	36	14	16	14	1	414	44.7	6.25	15.37	14
High	Master Protein	P63241	Eukaryotic translation initiation factor 5A-1 OS=Homo sapiens OX=9606 GN=EIF5A PE=1 SV=2	0	49.743	56	13	16	13	1	154	16.8	5.24	15.23	13
High	Master Protein	Q86V97	Kelch repeat and BTB domain-containing protein 6 OS=Homo sapiens OX=9606 GN=KBTBD6 PE=1 SV=1	0	27.286	15	8	9	8	1	674	76.1	6.07	15.11	8
High	Master Protein	Q9Y265	RuvB-like 1 OS=Homo sapiens OX=9606 GN=RUVBL1 PE=1 SV=1	0	38.641	28	8	9	8	1	456	50.2	6.42	14.8	8
High	Master Protein	P40227	T-complex protein 1 subunit zeta OS=Homo sapiens OX=9606 GN=CCT6A PE=1 SV=3	0	38.777	21	10	12	10	1	531	58	6.68	14.78	10
High	Master Protein	Q96C92	Endosome-associated-trafficking regulator 1 OS=Homo sapiens OX=9606 GN=ENTR1 PE=1 SV=3	0	39.183	25	8	8	8	1	435	47.9	5.14	14.33	8
High	Master Protein	Q4G0J3	La-related protein 7 OS=Homo sapiens OX=9606 GN=LARP7 PE=1 SV=1	0	41.799	24	12	12	12	1	582	66.9	9.55	13.7	12
High	Master Protein	Q9Y230	RuvB-like 2 OS=Homo sapiens OX=9606 GN=RUVBL2 PE=1 SV=3	0	44.806	37	13	15	13	1	463	51.1	5.64	13.48	13
High	Master Protein	P61962	DDB1- and CUL4-associated factor 7 OS=Homo sapiens OX=9606 GN=DCAF7 PE=1 SV=1	0	32.17	34	9	9	9	1	342	38.9	5.52	13.42	9
High	Master Protein	Q7Z6Z7	E3 ubiquitin-protein ligase HUWE1 OS=Homo sapiens OX=9606 GN=HUWE1 PE=1 SV=3	0	37.293	4	12	12	12	1	4374	481.6	5.22	13.29	12
High	Master Protein	Q9NS86	LanC-like protein 2 OS=Homo sapiens OX=9606 GN=LANCL2 PE=1 SV=1	0	37.143	23	7	9	7	1	450	50.8	7.43	13	7
High	Master Protein	Q5T9A4	ATPase family AAA domain-containing protein 3B OS=Homo sapiens OX=9606 GN=ATAD3B PE=1 SV=1	0	31.606	15	11	11	2	1	648	72.5	9.2	12.96	11
High	Master Protein	O15355	Protein phosphatase 1G OS=Homo sapiens OX=9606 GN=PPM1G PE=1 SV=1	0	38.978	34	14	15	14	1	546	59.2	4.36	12.81	14
High	Master Protein	Q15831	Serine/threonine-protein kinase STK11 OS=Homo sapiens OX=9606 GN=STK11 PE=1 SV=1	0	30.05	22	7	8	7	1	433	48.6	7.43	12.77	7
High	Master Protein	P13489	Ribonuclease inhibitor OS=Homo sapiens OX=9606 GN=RNH1 PE=1 SV=2	0	27.757	32	9	10	9	1	461	49.9	4.82	12.72	9
High	Master Protein	Q92922	SWI/SNF complex subunit SMARCC1 OS=Homo sapiens OX=9606 GN=SMARCC1 PE=1 SV=3	0	26.796	14	12	13	12	1	1105	122.8	5.76	11.74	12
High	Master Protein	P05023	Sodium/potassium-transporting ATPase subunit alpha-1 OS=Homo sapiens OX=9606 GN=ATP1A1 PE=1 SV=1	0	34.617	17	14	14	14	1	1023	112.8	5.49	11.42	14
High	Master Protein	Q9ULX6	A-kinase anchor protein 8-like OS=Homo sapiens OX=9606 GN=AKAP8L PE=1 SV=4	0	34.306	23	11	12	11	1	646	71.6	5.05	10.8	11
High	Master Protein	Q7L3T8	Probable proline--tRNA ligase, mitochondrial OS=Homo sapiens OX=9606 GN=PARS2 PE=1 SV=1	0	33.902	24	7	7	7	1	475	53.2	8.1	10.8	7
High	Master Protein	O60563	Cyclin-T1 OS=Homo sapiens OX=9606 GN=CCNT1 PE=1 SV=1	0	37.621	18	9	9	9	1	726	80.6	8.78	10.66	9
High	Master Protein	B5ME19	Eukaryotic translation initiation factor 3 subunit C-like protein OS=Homo sapiens OX=9606 GN=EIF3CL PE=1 SV=1	0	30.867	12	10	11	10	1	914	105.4	5.64	10.13	10
High	Master Protein	Q9UJS0	Calcium-binding mitochondrial carrier protein Aralar2 OS=Homo sapiens OX=9606 GN=SLC25A13 PE=1 SV=2	0	33.374	17	12	13	5	1	675	74.1	8.62	9.8	12
High	Master Protein	O14818	Proteasome subunit alpha type-7 OS=Homo sapiens OX=9606 GN=PSMA7 PE=1 SV=1	0	27.089	42	8	9	8	1	248	27.9	8.46	9.57	8
High	Master Protein	Q9Y285	Phenylalanine--tRNA ligase alpha subunit OS=Homo sapiens OX=9606 GN=FARSA PE=1 SV=3	0	21.256	15	7	7	7	1	508	57.5	7.8	9.46	7
High	Master Protein	Q8N684	Cleavage and polyadenylation specificity factor subunit 7 OS=Homo sapiens OX=9606 GN=CPSF7 PE=1 SV=1	0	21.524	17	7	7	7	1	471	52	8	9.39	7
High	Master Protein	P43686	26S proteasome regulatory subunit 6B OS=Homo sapiens OX=9606 GN=PSMC4 PE=1 SV=2	0	19.774	17	5	6	5	1	418	47.3	5.21	9.39	5
High	Master Protein	Q99832	T-complex protein 1 subunit eta OS=Homo sapiens OX=9606 GN=CCT7 PE=1 SV=2	0	49.094	35	18	18	18	1	543	59.3	7.65	9.35	18
High	Master Protein	Q92504	Zinc transporter SLC39A7 OS=Homo sapiens OX=9606 GN=SLC39A7 PE=1 SV=2	0	21.39	6	4	4	4	1	469	50.1	6.87	8.98	4
High	Master Protein	Q93008	Probable ubiquitin carboxyl-terminal hydrolase FAF-X OS=Homo sapiens OX=9606 GN=USP9X PE=1 SV=4	0	32.41	6	11	12	11	1	2554	290.3	5.8	8.81	11
High	Master Protein	Q86XN7	Proline and serine-rich protein 1 OS=Homo sapiens OX=9606 GN=PROSER1 PE=1 SV=2	0	24.727	8	8	9	8	1	944	95.6	8.88	8.67	8
High	Master Protein	P50416	Carnitine O-palmitoyltransferase 1, liver isoform OS=Homo sapiens OX=9606 GN=CPT1A PE=1 SV=2	0	30.668	20	12	12	12	1	773	88.3	8.65	8.52	12
High	Master Protein	Q9Y3D0	Cytosolic iron-sulfur assembly component 2B OS=Homo sapiens OX=9606 GN=CIAO2B PE=1 SV=1	0	20.454	39	3	3	3	1	163	17.7	5.19	8.5	3
High	Master Protein	P62333	26S proteasome regulatory subunit 10B OS=Homo sapiens OX=9606 GN=PSMC6 PE=1 SV=1	0	18.686	16	5	5	5	1	389	44.1	7.49	8.44	5
High	Master Protein	Q13347	Eukaryotic translation initiation factor 3 subunit I OS=Homo sapiens OX=9606 GN=EIF3I PE=1 SV=1	0	26.657	34	9	9	9	1	325	36.5	5.64	8.34	9
High	Master Protein	A8MWD9	Putative small nuclear ribonucleoprotein G-like protein 15 OS=Homo sapiens OX=9606 GN=SNRPGP15 PE=5 SV=2	0	15.142	17	2	3	2	1	76	8.5	8.84	8.33	2
High	Master Protein	Q13310	Polyadenylate-binding protein 4 OS=Homo sapiens OX=9606 GN=PABPC4 PE=1 SV=1	0	30.643	16	11	12	6	1	644	70.7	9.26	8.3	11
High	Master Protein	Q07065	Cytoskeleton-associated protein 4 OS=Homo sapiens OX=9606 GN=CKAP4 PE=1 SV=2	0	25.214	20	8	9	8	1	602	66	5.92	8.26	8
High	Master Protein	O75746	Calcium-binding mitochondrial carrier protein Aralar1 OS=Homo sapiens OX=9606 GN=SLC25A12 PE=1 SV=2	0	22.148	12	8	8	1	1	678	74.7	8.38	8.18	8
High	Master Protein	Q14152	Eukaryotic translation initiation factor 3 subunit A OS=Homo sapiens OX=9606 GN=EIF3A PE=1 SV=1	0	39.585	13	16	16	16	1	1382	166.5	6.79	8.04	16
High	Master Protein	Q86YM7	Homer protein homolog 1 OS=Homo sapiens OX=9606 GN=HOMER1 PE=1 SV=2	0	24.123	27	8	9	7	1	354	40.3	5.44	7.82	8
High	Master Protein	Q9Y5V3	Melanoma-associated antigen D1 OS=Homo sapiens OX=9606 GN=MAGED1 PE=1 SV=3	0	29.38	15	7	8	7	1	778	86.1	5.83	7.63	7
High	Master Protein	Q9UJN7	Zinc finger protein 391 OS=Homo sapiens OX=9606 GN=ZNF391 PE=2 SV=2	0	25.047	33	9	10	9	1	358	40.6	8.6	7.57	9
High	Master Protein	O15027	Protein transport protein Sec16A OS=Homo sapiens OX=9606 GN=SEC16A PE=1 SV=4	0	24.591	8	10	10	10	1	2357	251.7	5.8	7.57	10
High	Master Protein	Q9NZ01	Very-long-chain enoyl-CoA reductase OS=Homo sapiens OX=9606 GN=TECR PE=1 SV=1	0	12.996	13	3	4	3	1	308	36	9.45	7.1	3
High	Master Protein	O15371	Eukaryotic translation initiation factor 3 subunit D OS=Homo sapiens OX=9606 GN=EIF3D PE=1 SV=1	0	21.532	13	5	7	5	1	548	63.9	6.05	6.93	5
High	Master Protein	Q8NB46	Serine/threonine-protein phosphatase 6 regulatory ankyrin repeat subunit C OS=Homo sapiens OX=9606 GN=ANKRD52 PE=1 SV=3	0	19.076	8	5	5	5	1	1076	115	6.48	6.9	5
High	Master Protein	P50750	Cyclin-dependent kinase 9 OS=Homo sapiens OX=9606 GN=CDK9 PE=1 SV=3	0	20.902	34	10	10	9	1	372	42.8	8.79	6.88	10
High	Master Protein	P56270	Myc-associated zinc finger protein OS=Homo sapiens OX=9606 GN=MAZ PE=1 SV=1	0	22.441	17	6	6	6	1	477	48.6	8.95	6.69	6
High	Master Protein	O94992	Protein HEXIM1 OS=Homo sapiens OX=9606 GN=HEXIM1 PE=1 SV=1	0	28.828	36	13	13	13	1	359	40.6	4.89	6.54	13
High	Master Protein	P60842	Eukaryotic initiation factor 4A-I OS=Homo sapiens OX=9606 GN=EIF4A1 PE=1 SV=1	0	11.129	9	3	3	3	1	406	46.1	5.48	6.47	3
High	Master Protein	Q7L2J0	7SK snRNA methylphosphate capping enzyme OS=Homo sapiens OX=9606 GN=MEPCE PE=1 SV=1	0	29.121	14	7	7	7	1	689	74.3	9.57	6.44	7
High	Master Protein	P49674	Casein kinase I isoform epsilon OS=Homo sapiens OX=9606 GN=CSNK1E PE=1 SV=1	0	17.922	15	5	5	5	1	416	47.3	9.66	6.37	5
High	Master Protein	Q9NQ29	Putative RNA-binding protein Luc7-like 1 OS=Homo sapiens OX=9606 GN=LUC7L PE=1 SV=1	0	14.874	16	4	5	2	1	371	43.7	9.92	6.26	4
High	Master Protein	O00303	Eukaryotic translation initiation factor 3 subunit F OS=Homo sapiens OX=9606 GN=EIF3F PE=1 SV=1	0	14.381	23	6	6	6	1	357	37.5	5.45	6.22	6
High	Master Protein	P08579	U2 small nuclear ribonucleoprotein B'' OS=Homo sapiens OX=9606 GN=SNRPB2 PE=1 SV=1	0	11.823	24	4	4	4	1	225	25.5	9.72	6.01	4
High	Master Protein	Q6UXN9	WD repeat-containing protein 82 OS=Homo sapiens OX=9606 GN=WDR82 PE=1 SV=1	0	19.242	35	7	7	7	1	313	35.1	7.69	5.84	7
High	Master Protein	O96019	Actin-like protein 6A OS=Homo sapiens OX=9606 GN=ACTL6A PE=1 SV=1	0	10.832	13	4	4	4	1	429	47.4	5.6	5.69	4
High	Master Protein	O43164	E3 ubiquitin-protein ligase Praja-2 OS=Homo sapiens OX=9606 GN=PJA2 PE=1 SV=4	0	13.123	5	2	2	2	1	708	78.2	4.39	5.62	2
High	Master Protein	Q5XKE5	Keratin, type II cytoskeletal 79 OS=Homo sapiens GN=KRT79 PE=1 SV=2	0	18.054	10	6	6	1	1	535	57.8	7.2	5.51	6
High	Master Protein	Q9H0G5	Nuclear speckle splicing regulatory protein 1 OS=Homo sapiens OX=9606 GN=NSRP1 PE=1 SV=1	0	15.118	11	6	6	6	1	558	66.4	8.84	5.46	6
High	Master Protein	Q8N163	Cell cycle and apoptosis regulator protein 2 OS=Homo sapiens OX=9606 GN=CCAR2 PE=1 SV=2	0	17.809	12	6	7	6	1	923	102.8	5.22	5.4	6
High	Master Protein	Q96N67	Dedicator of cytokinesis protein 7 OS=Homo sapiens OX=9606 GN=DOCK7 PE=1 SV=4	0	37.765	9	15	16	15	1	2140	242.4	6.8	5.39	15
High	Master Protein	Q8WWM7	Ataxin-2-like protein OS=Homo sapiens OX=9606 GN=ATXN2L PE=1 SV=2	0	15.245	8	7	7	7	1	1075	113.3	8.59	5.36	7
High	Master Protein	O76071	Probable cytosolic iron-sulfur protein assembly protein CIAO1 OS=Homo sapiens OX=9606 GN=CIAO1 PE=1 SV=1	0	13.958	18	4	4	4	1	339	37.8	4.97	5.36	4
High	Master Protein	P10644	cAMP-dependent protein kinase type I-alpha regulatory subunit OS=Homo sapiens OX=9606 GN=PRKAR1A PE=1 SV=1	0	17.205	14	5	5	5	1	381	43	5.35	5.31	5
High	Master Protein	A0A075B6S2	Immunoglobulin kappa variable 2D-29 OS=Homo sapiens OX=9606 GN=IGKV2D-29 PE=3 SV=1	0	15.043	19	3	3	3	1	120	13.1	7.12	5.24	3
High	Master Protein	Q13162	Peroxiredoxin-4 OS=Homo sapiens OX=9606 GN=PRDX4 PE=1 SV=1	0	11.514	28	6	6	4	1	271	30.5	6.29	5.22	6
High	Master Protein	O43795	Unconventional myosin-Ib OS=Homo sapiens OX=9606 GN=MYO1B PE=1 SV=3	0	18.499	7	7	8	7	1	1136	131.9	9.38	5.18	7
High	Master Protein	P60228	Eukaryotic translation initiation factor 3 subunit E OS=Homo sapiens OX=9606 GN=EIF3E PE=1 SV=1	0	11.988	13	4	4	4	1	445	52.2	6.04	5.08	4
High	Master Protein	Q9Y4B6	DDB1- and CUL4-associated factor 1 OS=Homo sapiens OX=9606 GN=DCAF1 PE=1 SV=3	0	22.659	9	9	9	9	1	1507	168.9	5.06	5.02	9
High	Master Protein	Q9Y4R8	Telomere length regulation protein TEL2 homolog OS=Homo sapiens OX=9606 GN=TELO2 PE=1 SV=2	0	31.353	17	10	11	10	1	837	91.7	5.76	4.99	10
High	Master Protein	Q9NSB8	Homer protein homolog 2 OS=Homo sapiens OX=9606 GN=HOMER2 PE=1 SV=1	0	20.639	21	7	8	6	1	354	40.6	6.38	4.98	7
High	Master Protein	P67809	Y-box-binding protein 1 OS=Homo sapiens OX=9606 GN=YBX1 PE=1 SV=3	0	14.49	24	6	6	6	1	324	35.9	9.88	4.86	6
High	Master Protein	P36873	Serine/threonine-protein phosphatase PP1-gamma catalytic subunit OS=Homo sapiens OX=9606 GN=PPP1CC PE=1 SV=1	0	17.851	18	6	6	2	1	323	37	6.54	4.85	6
High	Master Protein	P04843	Dolichyl-diphosphooligosaccharide--protein glycosyltransferase subunit 1 OS=Homo sapiens OX=9606 GN=RPN1 PE=1 SV=1	0	11.042	5	2	3	2	1	607	68.5	6.38	4.82	2
High	Master Protein	Q13627	Dual specificity tyrosine-phosphorylation-regulated kinase 1A OS=Homo sapiens OX=9606 GN=DYRK1A PE=1 SV=2	0	18.567	8	5	6	5	1	763	85.5	8.75	4.77	5
High	Master Protein	P12956	X-ray repair cross-complementing protein 6 OS=Homo sapiens OX=9606 GN=XRCC6 PE=1 SV=2	0	19.275	12	5	5	5	1	609	69.8	6.64	4.66	5
High	Master Protein	Q86VM9	Zinc finger CCCH domain-containing protein 18 OS=Homo sapiens OX=9606 GN=ZC3H18 PE=1 SV=2	0	9.187	4	2	2	2	1	953	106.3	8.32	4.51	2
High	Master Protein	P26196	Probable ATP-dependent RNA helicase DDX6 OS=Homo sapiens OX=9606 GN=DDX6 PE=1 SV=2	0	19.807	28	9	9	9	1	483	54.4	8.66	4.5	9
High	Master Protein	Q9UBX3	Mitochondrial dicarboxylate carrier OS=Homo sapiens OX=9606 GN=SLC25A10 PE=1 SV=2	0	12.736	24	5	6	5	1	287	31.3	9.54	4.44	5
High	Master Protein	O60583	Cyclin-T2 OS=Homo sapiens OX=9606 GN=CCNT2 PE=1 SV=2	0	14.287	7	4	5	4	1	730	81	8.92	4.31	4
High	Master Protein	Q99755	Phosphatidylinositol 4-phosphate 5-kinase type-1 alpha OS=Homo sapiens OX=9606 GN=PIP5K1A PE=1 SV=1	0	16.416	14	6	6	6	1	562	62.6	8.21	4.23	6
High	Master Protein	P51532	Transcription activator BRG1 OS=Homo sapiens OX=9606 GN=SMARCA4 PE=1 SV=2	0	21.116	6	8	8	8	1	1647	184.5	7.88	4.2	8
High	Master Protein	Q14839	Chromodomain-helicase-DNA-binding protein 4 OS=Homo sapiens OX=9606 GN=CHD4 PE=1 SV=2	0	11.023	4	4	4	4	1	1912	217.9	5.86	4.16	4
High	Master Protein	Q5SW79	Centrosomal protein of 170 kDa OS=Homo sapiens OX=9606 GN=CEP170 PE=1 SV=1	0	13.863	5	6	6	6	1	1584	175.2	7.11	4.07	6
High	Master Protein	P35222	Catenin beta-1 OS=Homo sapiens OX=9606 GN=CTNNB1 PE=1 SV=1	0	15.631	8	5	5	5	1	781	85.4	5.86	4.01	5
High	Master Protein	O14646	Chromodomain-helicase-DNA-binding protein 1 OS=Homo sapiens OX=9606 GN=CHD1 PE=1 SV=2	0	45.757	14	19	20	19	1	1710	196.6	7.14	4	19
High	Master Protein	Q93009	Ubiquitin carboxyl-terminal hydrolase 7 OS=Homo sapiens OX=9606 GN=USP7 PE=1 SV=2	0	10.776	5	5	5	5	1	1102	128.2	5.55	3.94	5
High	Master Protein	P27986	Phosphatidylinositol 3-kinase regulatory subunit alpha OS=Homo sapiens OX=9606 GN=PIK3R1 PE=1 SV=2	0	6.566	3	2	2	2	1	724	83.5	6.16	3.87	2
High	Master Protein	Q02978	Mitochondrial 2-oxoglutarate/malate carrier protein OS=Homo sapiens OX=9606 GN=SLC25A11 PE=1 SV=3	0	11.593	12	4	4	4	1	314	34	9.91	3.86	4
High	Master Protein	P50402	Emerin OS=Homo sapiens OX=9606 GN=EMD PE=1 SV=1	0	10.436	19	4	4	4	1	254	29	5.5	3.86	4
High	Master Protein	Q5JSZ5	Protein PRRC2B OS=Homo sapiens OX=9606 GN=PRRC2B PE=1 SV=2	0	9.104	2	4	4	3	1	2229	242.8	8.34	3.8	4
High	Master Protein	P04637	Cellular tumor antigen p53 OS=Homo sapiens OX=9606 GN=TP53 PE=1 SV=4	0	18.867	15	5	5	5	1	393	43.6	6.79	3.63	5
High	Master Protein	Q9Y5Q8	General transcription factor 3C polypeptide 5 OS=Homo sapiens OX=9606 GN=GTF3C5 PE=1 SV=2	0	13.456	15	6	6	6	1	519	59.5	6.9	3.6	6
High	Master Protein	P62987	Ubiquitin-60S ribosomal protein L40 OS=Homo sapiens OX=9606 GN=UBA52 PE=1 SV=2	0	11.523	41	6	7	1	1	128	14.7	9.83	3.53	6
High	Master Protein	Q9BXK1	Krueppel-like factor 16 OS=Homo sapiens OX=9606 GN=KLF16 PE=1 SV=1	0	6.847	7	1	1	1	1	252	25.4	9.88	3.41	1
High	Master Protein	Q13200	26S proteasome non-ATPase regulatory subunit 2 OS=Homo sapiens OX=9606 GN=PSMD2 PE=1 SV=3	0	21.293	15	9	11	9	1	908	100.1	5.2	3.38	9
High	Master Protein	P28070	Proteasome subunit beta type-4 OS=Homo sapiens OX=9606 GN=PSMB4 PE=1 SV=4	0	14.542	20	3	3	3	1	264	29.2	5.97	3.37	3
High	Master Protein	Q9BQ70	Transcription factor 25 OS=Homo sapiens OX=9606 GN=TCF25 PE=1 SV=1	0	10.425	11	4	4	4	1	676	76.6	6.35	3.21	4
High	Master Protein	P68400	Casein kinase II subunit alpha OS=Homo sapiens OX=9606 GN=CSNK2A1 PE=1 SV=1	0	14.346	18	5	5	5	1	391	45.1	7.74	3.05	5
High	Master Protein	Q9ULX3	RNA-binding protein NOB1 OS=Homo sapiens OX=9606 GN=NOB1 PE=1 SV=1	0	17.768	20	7	8	7	1	412	46.6	7.18	3.02	7
High	Master Protein	O00232	26S proteasome non-ATPase regulatory subunit 12 OS=Homo sapiens OX=9606 GN=PSMD12 PE=1 SV=3	0	9.17	11	4	4	4	1	456	52.9	7.65	3	4
High	Master Protein	Q14974	Importin subunit beta-1 OS=Homo sapiens OX=9606 GN=KPNB1 PE=1 SV=2	0	9.901	3	2	2	2	1	876	97.1	4.78	2.98	2
High	Master Protein	Q9UET6	Putative tRNA (cytidine(32)/guanosine(34)-2'-O)-methyltransferase OS=Homo sapiens OX=9606 GN=FTSJ1 PE=1 SV=2	0	8.971	10	2	2	2	1	329	36.1	5.69	2.8	2
High	Master Protein	Q8NCE2	Myotubularin-related protein 14 OS=Homo sapiens OX=9606 GN=MTMR14 PE=1 SV=2	0	18.631	11	7	7	7	1	650	72.2	6.24	2.77	7
High	Master Protein	O94905	Erlin-2 OS=Homo sapiens OX=9606 GN=ERLIN2 PE=1 SV=1	0	19.973	22	7	7	7	1	339	37.8	5.62	2.71	7
High	Master Protein	P62140	Serine/threonine-protein phosphatase PP1-beta catalytic subunit OS=Homo sapiens OX=9606 GN=PPP1CB PE=1 SV=3	0	14.327	13	5	5	1	1	327	37.2	6.19	2.62	5
High	Master Protein	O14893	Gem-associated protein 2 OS=Homo sapiens OX=9606 GN=GEMIN2 PE=1 SV=1	0	6.371	14	2	2	2	1	280	31.6	5.58	2.52	2
High	Master Protein	O75821	Eukaryotic translation initiation factor 3 subunit G OS=Homo sapiens OX=9606 GN=EIF3G PE=1 SV=2	0	4.839	7	2	2	2	1	320	35.6	6.13	2.46	2
High	Master Protein	P30153	Serine/threonine-protein phosphatase 2A 65 kDa regulatory subunit A alpha isoform OS=Homo sapiens OX=9606 GN=PPP2R1A PE=1 SV=4	0	7.246	5	2	2	2	1	589	65.3	5.11	2.41	2
High	Master Protein	Q8N726	Tumor suppressor ARF OS=Homo sapiens OX=9606 GN=CDKN2A PE=1 SV=2	0	5.63	14	1	1	1	1	132	13.9	12.41	2.41	1
High	Master Protein	Q15773	Myeloid leukemia factor 2 OS=Homo sapiens OX=9606 GN=MLF2 PE=1 SV=1	0	7.003	17	2	2	2	1	248	28.1	6.9	2.4	2
High	Master Protein	Q8IWS0	PHD finger protein 6 OS=Homo sapiens OX=9606 GN=PHF6 PE=1 SV=1	0	8.73	12	3	4	3	1	365	41.3	8.68	2.33	3
High	Master Protein	O15397	Importin-8 OS=Homo sapiens OX=9606 GN=IPO8 PE=1 SV=2	0	7.898	2	2	2	2	1	1037	119.9	5.16	2.33	2
High	Master Protein	O43379	WD repeat-containing protein 62 OS=Homo sapiens OX=9606 GN=WDR62 PE=1 SV=4	0	4.357	1	1	1	1	1	1518	165.8	5.91	2.33	1
High	Master Protein	O95793	Double-stranded RNA-binding protein Staufen homolog 1 OS=Homo sapiens OX=9606 GN=STAU1 PE=1 SV=2	0	9.604	6	3	3	3	1	577	63.1	9.44	2.31	3
High	Master Protein	P63208	S-phase kinase-associated protein 1 OS=Homo sapiens OX=9606 GN=SKP1 PE=1 SV=2	0	4.849	21	2	2	2	1	163	18.6	4.54	2.3	2
High	Master Protein	Q9Y4E8	Ubiquitin carboxyl-terminal hydrolase 15 OS=Homo sapiens OX=9606 GN=USP15 PE=1 SV=3	0	11.303	5	4	5	4	1	981	112.3	5.22	2.28	4
High	Master Protein	P55010	Eukaryotic translation initiation factor 5 OS=Homo sapiens OX=9606 GN=EIF5 PE=1 SV=2	0	8.54	9	3	3	3	1	431	49.2	5.58	2.28	3
High	Master Protein	Q7L2H7	Eukaryotic translation initiation factor 3 subunit M OS=Homo sapiens OX=9606 GN=EIF3M PE=1 SV=1	0	3.698	3	1	1	1	1	374	42.5	5.63	2.28	1
High	Master Protein	P61927	60S ribosomal protein L37 OS=Homo sapiens OX=9606 GN=RPL37 PE=1 SV=2	0.004	2.028	8	1	1	1	1	97	11.1	11.74	2.28	1
High	Master Protein	Q9NTJ3	Structural maintenance of chromosomes protein 4 OS=Homo sapiens OX=9606 GN=SMC4 PE=1 SV=2	0	7.371	3	3	3	3	1	1288	147.1	6.79	2.24	3
High	Master Protein	Q9UPN7	Serine/threonine-protein phosphatase 6 regulatory subunit 1 OS=Homo sapiens OX=9606 GN=PPP6R1 PE=1 SV=5	0	8.287	11	3	3	3	1	881	96.7	4.55	2.2	3
High	Master Protein	P48634	Protein PRRC2A OS=Homo sapiens OX=9606 GN=PRRC2A PE=1 SV=3	0	13.083	4	7	7	6	1	2157	228.7	9.45	2.19	7
High	Master Protein	O43719	HIV Tat-specific factor 1 OS=Homo sapiens OX=9606 GN=HTATSF1 PE=1 SV=1	0	8.106	5	4	4	4	1	755	85.8	4.4	2.19	4
High	Master Protein	O14925	Mitochondrial import inner membrane translocase subunit Tim23 OS=Homo sapiens OX=9606 GN=TIMM23 PE=1 SV=1	0	6.013	8	1	1	1	1	209	21.9	8.6	2.19	1
High	Master Protein	Q9Y520	Protein PRRC2C OS=Homo sapiens OX=9606 GN=PRRC2C PE=1 SV=4	0	5.316	1	2	2	1	1	2896	316.7	9.13	2.19	2
High	Master Protein	Q5JTC6	APC membrane recruitment protein 1 OS=Homo sapiens OX=9606 GN=AMER1 PE=1 SV=2	0	8.354	4	4	4	4	1	1135	124	4.84	2.18	4
High	Master Protein	P56192	Methionine--tRNA ligase, cytoplasmic OS=Homo sapiens OX=9606 GN=MARS1 PE=1 SV=2	0	5.422	1	1	1	1	1	900	101.1	6.16	2.18	1
High	Master Protein	P34955	Alpha-1-antiproteinase OS=Bos taurus GN=SERPINA1 PE=1 SV=1	0	5.913	6	2	2	2	1	416	46.1	6.52	2.17	2
High	Master Protein	P51665	26S proteasome non-ATPase regulatory subunit 7 OS=Homo sapiens OX=9606 GN=PSMD7 PE=1 SV=2	0	5.095	12	2	2	2	1	324	37	6.77	2.16	2
High	Master Protein	P12004	Proliferating cell nuclear antigen OS=Homo sapiens OX=9606 GN=PCNA PE=1 SV=1	0	4.976	11	2	2	2	1	261	28.8	4.69	2.13	2
High	Master Protein	O00159	Unconventional myosin-Ic OS=Homo sapiens OX=9606 GN=MYO1C PE=1 SV=4	0	18.837	10	10	10	10	1	1063	121.6	9.41	2.09	10
High	Master Protein	Q9NYJ8	TGF-beta-activated kinase 1 and MAP3K7-binding protein 2 OS=Homo sapiens OX=9606 GN=TAB2 PE=1 SV=1	0	15.686	12	6	6	6	1	693	76.4	8.54	2.07	6
High	Master Protein	P53350	Serine/threonine-protein kinase PLK1 OS=Homo sapiens OX=9606 GN=PLK1 PE=1 SV=1	0	8.76	13	6	6	6	1	603	68.2	8.91	2.07	6
High	Master Protein	P21108	Ribose-phosphate pyrophosphokinase 3 OS=Homo sapiens OX=9606 GN=PRPS1L1 PE=1 SV=2	0	4.836	8	2	2	2	1	318	34.8	6.35	2.07	2
High	Master Protein	P62699	Protein yippee-like 5 OS=Homo sapiens OX=9606 GN=YPEL5 PE=1 SV=1	0	7.067	21	2	2	2	1	121	13.8	7.31	2.06	2
High	Master Protein	O15226	NF-kappa-B-repressing factor OS=Homo sapiens OX=9606 GN=NKRF PE=1 SV=2	0	9.263	9	6	6	6	1	690	77.6	8.79	2.05	6
High	Master Protein	Q9Y376	Calcium-binding protein 39 OS=Homo sapiens OX=9606 GN=CAB39 PE=1 SV=1	0	4.482	7	2	2	2	1	341	39.8	6.89	2.05	2
High	Master Protein	Q9Y4W2	Ribosomal biogenesis protein LAS1L OS=Homo sapiens OX=9606 GN=LAS1L PE=1 SV=2	0	5.176	3	2	2	2	1	734	83	4.73	2.03	2
High	Master Protein	Q92616	eIF-2-alpha kinase activator GCN1 OS=Homo sapiens OX=9606 GN=GCN1 PE=1 SV=6	0	18.312	4	8	8	8	1	2671	292.6	7.47	2.02	8
High	Master Protein	Q06587	E3 ubiquitin-protein ligase RING1 OS=Homo sapiens OX=9606 GN=RING1 PE=1 SV=2	0	4.983	6	2	3	2	1	406	42.4	5.62	2.02	2
High	Master Protein	O75607	Nucleoplasmin-3 OS=Homo sapiens OX=9606 GN=NPM3 PE=1 SV=3	0	2.467	8	1	1	1	1	178	19.3	4.63	2.02	1
High	Master Protein	P59998	Actin-related protein 2/3 complex subunit 4 OS=Homo sapiens OX=9606 GN=ARPC4 PE=1 SV=3	0	2.225	5	1	1	1	1	168	19.7	8.43	2.02	1
High	Master Protein	Q9UPY3	Endoribonuclease Dicer OS=Homo sapiens OX=9606 GN=DICER1 PE=1 SV=3	0	12.255	5	7	7	7	1	1922	218.5	5.68	2.01	7
High	Master Protein	Q14739	Delta(14)-sterol reductase LBR OS=Homo sapiens OX=9606 GN=LBR PE=1 SV=2	0	4.24	3	2	2	2	1	615	70.7	9.36	2.01	2
High	Master Protein	P01859	Immunoglobulin heavy constant gamma 2 OS=Homo sapiens OX=9606 GN=IGHG2 PE=1 SV=2	0	2.258	3	1	1	1	1	326	35.9	7.59	2.01	1
High	Master Protein	Q7L8L6	FAST kinase domain-containing protein 5, mitochondrial OS=Homo sapiens OX=9606 GN=FASTKD5 PE=1 SV=1	0	2.67	2	1	1	1	1	764	86.5	8.13	2	1
High	Master Protein	O00410	Importin-5 OS=Homo sapiens OX=9606 GN=IPO5 PE=1 SV=4	0	12.973	8	6	6	6	1	1097	123.6	4.94	1.99	6
High	Master Protein	Q3MHD2	Protein LSM12 homolog OS=Homo sapiens OX=9606 GN=LSM12 PE=1 SV=2	0	3.926	7	1	1	1	1	195	21.7	7.74	1.98	1
High	Master Protein	O00767	Stearoyl-CoA desaturase OS=Homo sapiens OX=9606 GN=SCD PE=1 SV=2	0	4.365	5	2	2	2	1	359	41.5	9	1.94	2
High	Master Protein	P61981	14-3-3 protein gamma OS=Homo sapiens OX=9606 GN=YWHAG PE=1 SV=2	0	5.018	12	3	3	2	1	247	28.3	4.89	1.89	3
High	Master Protein	Q04917	14-3-3 protein eta OS=Homo sapiens OX=9606 GN=YWHAH PE=1 SV=4	0	3.061	12	2	2	1	1	246	28.2	4.84	1.89	2
High	Master Protein	O43809	Cleavage and polyadenylation specificity factor subunit 5 OS=Homo sapiens OX=9606 GN=NUDT21 PE=1 SV=1	0	5.973	11	3	3	3	1	227	26.2	8.82	1.88	3
High	Master Protein	Q4V339	COBW domain-containing protein 6 OS=Homo sapiens OX=9606 GN=CBWD6 PE=3 SV=1	0	3.753	4	1	1	1	1	395	43.9	4.87	1.88	1
High	Master Protein	Q99460	26S proteasome non-ATPase regulatory subunit 1 OS=Homo sapiens OX=9606 GN=PSMD1 PE=1 SV=2	0	15.677	8	7	7	7	1	953	105.8	5.39	1.87	7
High	Master Protein	Q6DN90	IQ motif and SEC7 domain-containing protein 1 OS=Homo sapiens OX=9606 GN=IQSEC1 PE=1 SV=1	0	12.026	6	5	5	5	1	963	108.2	6.93	1.86	5
High	Master Protein	Q9Y3D9	28S ribosomal protein S23, mitochondrial OS=Homo sapiens OX=9606 GN=MRPS23 PE=1 SV=2	0	8.617	25	4	4	4	1	190	21.8	8.9	1.86	4
High	Master Protein	Q9H000	Probable E3 ubiquitin-protein ligase makorin-2 OS=Homo sapiens OX=9606 GN=MKRN2 PE=1 SV=2	0	6.136	6	3	3	3	1	416	46.9	7.61	1.86	3
High	Master Protein	Q9Y676	28S ribosomal protein S18b, mitochondrial OS=Homo sapiens OX=9606 GN=MRPS18B PE=1 SV=1	0	3.628	10	2	2	2	1	258	29.4	9.38	1.84	2
High	Master Protein	O75251	NADH dehydrogenase [ubiquinone] iron-sulfur protein 7, mitochondrial OS=Homo sapiens OX=9606 GN=NDUFS7 PE=1 SV=3	0	2.283	7	1	1	1	1	213	23.5	9.99	1.83	1
High	Master Protein	P25054	Adenomatous polyposis coli protein OS=Homo sapiens OX=9606 GN=APC PE=1 SV=2	0	19.171	4	9	10	9	1	2843	311.5	7.8	1.8	9
High	Master Protein	O14980	Exportin-1 OS=Homo sapiens OX=9606 GN=XPO1 PE=1 SV=1	0	11.337	5	3	3	3	1	1071	123.3	6.06	1.8	3
High	Master Protein	Q9UNM6	26S proteasome non-ATPase regulatory subunit 13 OS=Homo sapiens OX=9606 GN=PSMD13 PE=1 SV=2	0	7.18	10	4	4	4	1	376	42.9	5.81	1.79	4
High	Master Protein	O95400	CD2 antigen cytoplasmic tail-binding protein 2 OS=Homo sapiens OX=9606 GN=CD2BP2 PE=1 SV=1	0	4.144	7	2	2	2	1	341	37.6	4.61	1.79	2
High	Master Protein	Q969G3	SWI/SNF-related matrix-associated actin-dependent regulator of chromatin subfamily E member 1 OS=Homo sapiens OX=9606 GN=SMARCE1 PE=1 SV=2	0	8.674	15	5	5	5	1	411	46.6	4.88	1.78	5
High	Master Protein	Q9NRZ9	Lymphoid-specific helicase OS=Homo sapiens OX=9606 GN=HELLS PE=1 SV=1	0	5.212	3	2	2	2	1	838	97	7.93	1.77	2
High	Master Protein	Q3ZBS7	Uncharacterized protein OS=Bos taurus GN=VTN PE=2 SV=1	0	2.362	2	1	1	1	1	476	53.5	6.28	1.76	1
High	Master Protein	Q14203	Dynactin subunit 1 OS=Homo sapiens OX=9606 GN=DCTN1 PE=1 SV=3	0	4.498	2	2	2	1	1	1278	141.6	5.81	1.74	2
High	Master Protein	Q9Y3D8	Adenylate kinase isoenzyme 6 OS=Homo sapiens OX=9606 GN=AK6 PE=1 SV=1	0	2.727	5	1	1	1	1	172	20	4.58	1.74	1
High	Master Protein	Q86XP3	ATP-dependent RNA helicase DDX42 OS=Homo sapiens OX=9606 GN=DDX42 PE=1 SV=1	0	8.909	5	4	5	4	1	938	102.9	7.02	1.72	4
High	Master Protein	Q9Y3Y2	Chromatin target of PRMT1 protein OS=Homo sapiens OX=9606 GN=CHTOP PE=1 SV=2	0	5.322	5	1	1	1	1	248	26.4	12.23	1.72	1
High	Master Protein	Q9HC38	Glyoxalase domain-containing protein 4 OS=Homo sapiens OX=9606 GN=GLOD4 PE=1 SV=1	0	2.78	4	1	1	1	1	313	34.8	5.6	1.7	1
High	Master Protein	Q9Y2I1	Nischarin OS=Homo sapiens OX=9606 GN=NISCH PE=1 SV=3	0	5.998	2	2	2	2	1	1504	166.5	5.14	1.68	2
High	Master Protein	Q8WXD5	Gem-associated protein 6 OS=Homo sapiens OX=9606 GN=GEMIN6 PE=1 SV=1	0	2.645	8	1	1	1	1	167	18.8	5.12	1.66	1
High	Master Protein	Q15154	Pericentriolar material 1 protein OS=Homo sapiens OX=9606 GN=PCM1 PE=1 SV=5	0	5.567	2	3	3	3	1	2024	228.4	5.02	1.65	3
High	Master Protein	O00483	Cytochrome c oxidase subunit NDUFA4 OS=Homo sapiens OX=9606 GN=NDUFA4 PE=1 SV=1	0	3.52	12	1	1	1	1	81	9.4	9.38	1.64	1
High	Master Protein	Q96QC0	Serine/threonine-protein phosphatase 1 regulatory subunit 10 OS=Homo sapiens OX=9606 GN=PPP1R10 PE=1 SV=1	0	6.398	6	4	5	4	1	940	99	9.17	1.63	4
High	Master Protein	Q8IUR7	Armadillo repeat-containing protein 8 OS=Homo sapiens OX=9606 GN=ARMC8 PE=1 SV=2	0	7.636	7	4	4	4	1	673	75.5	6.73	1.62	4
High	Master Protein	Q13685	Angio-associated migratory cell protein OS=Homo sapiens OX=9606 GN=AAMP PE=1 SV=2	0	2.71	7	2	2	2	1	434	46.7	4.42	1.62	2
High	Master Protein	O15269	Serine palmitoyltransferase 1 OS=Homo sapiens OX=9606 GN=SPTLC1 PE=1 SV=1	0	8.978	15	4	4	4	1	473	52.7	6.01	1.61	4
High	Master Protein	O60783	28S ribosomal protein S14, mitochondrial OS=Homo sapiens OX=9606 GN=MRPS14 PE=1 SV=1	0	3.893	12	1	1	1	1	128	15.1	11.41	1.61	1
High	Master Protein	Q9UKA4	A-kinase anchor protein 11 OS=Homo sapiens OX=9606 GN=AKAP11 PE=1 SV=1	0	25.508	9	12	12	12	1	1901	210.4	5.39	0	12
High	Master Protein	P30876	DNA-directed RNA polymerase II subunit RPB2 OS=Homo sapiens OX=9606 GN=POLR2B PE=1 SV=1	0	25.311	13	10	10	10	1	1174	133.8	6.87	0	10
High	Master Protein	Q9Y262	Eukaryotic translation initiation factor 3 subunit L OS=Homo sapiens OX=9606 GN=EIF3L PE=1 SV=1	0	16.352	12	5	5	5	1	564	66.7	6.34	0	5
High	Master Protein	P20618	Proteasome subunit beta type-1 OS=Homo sapiens OX=9606 GN=PSMB1 PE=1 SV=2	0	15.029	29	6	7	6	1	241	26.5	8.13	0	6
High	Master Protein	Q9C0C9	(E3-independent) E2 ubiquitin-conjugating enzyme OS=Homo sapiens OX=9606 GN=UBE2O PE=1 SV=3	0	14.465	9	7	7	7	1	1292	141.2	5.12	0	7
High	Master Protein	Q96D09	G-protein coupled receptor-associated sorting protein 2 OS=Homo sapiens OX=9606 GN=GPRASP2 PE=1 SV=1	0	14.291	11	6	7	6	1	838	93.7	5.01	0	6
High	Master Protein	Q9Y5A9	YTH domain-containing family protein 2 OS=Homo sapiens OX=9606 GN=YTHDF2 PE=1 SV=2	0	13.206	12	5	5	5	1	579	62.3	8.79	0	5
High	Master Protein	Q9Y3F4	Serine-threonine kinase receptor-associated protein OS=Homo sapiens OX=9606 GN=STRAP PE=1 SV=1	0	11.503	21	5	5	5	1	350	38.4	5.12	0	5
High	Master Protein	O14545	TRAF-type zinc finger domain-containing protein 1 OS=Homo sapiens OX=9606 GN=TRAFD1 PE=1 SV=1	0	11.459	8	3	3	3	1	582	64.8	5.29	0	3
High	Master Protein	O95347	Structural maintenance of chromosomes protein 2 OS=Homo sapiens OX=9606 GN=SMC2 PE=1 SV=2	0	11.399	7	6	6	6	1	1197	135.6	8.43	0	6
High	Master Protein	Q5SXM2	snRNA-activating protein complex subunit 4 OS=Homo sapiens OX=9606 GN=SNAPC4 PE=1 SV=1	0	9.873	5	5	5	5	1	1469	159.3	8.28	0	5
High	Master Protein	P07814	Bifunctional glutamate/proline--tRNA ligase OS=Homo sapiens OX=9606 GN=EPRS1 PE=1 SV=5	0	9.712	5	5	5	5	1	1512	170.5	7.33	0	5
High	Master Protein	Q8TEX9	Importin-4 OS=Homo sapiens OX=9606 GN=IPO4 PE=1 SV=2	0	9.65	4	5	5	5	1	1081	118.6	4.96	0	5
High	Master Protein	Q16637	Survival motor neuron protein OS=Homo sapiens OX=9606 GN=SMN1 PE=1 SV=1	0	9.408	9	3	3	3	1	294	31.8	6.55	0	3
High	Master Protein	P55735	Protein SEC13 homolog OS=Homo sapiens OX=9606 GN=SEC13 PE=1 SV=3	0	9.186	15	4	4	4	1	322	35.5	5.48	0	4
High	Master Protein	Q08211	ATP-dependent RNA helicase A OS=Homo sapiens OX=9606 GN=DHX9 PE=1 SV=4	0	8.243	4	4	4	4	1	1270	140.9	6.84	0	4
High	Master Protein	P14868	Aspartate--tRNA ligase, cytoplasmic OS=Homo sapiens OX=9606 GN=DARS1 PE=1 SV=2	0	8.153	15	6	6	6	1	501	57.1	6.55	0	6
High	Master Protein	Q9NPH2	Inositol-3-phosphate synthase 1 OS=Homo sapiens OX=9606 GN=ISYNA1 PE=1 SV=1	0	7.91	12	4	4	4	1	558	61	5.76	0	4
High	Master Protein	Q9Y5Q9	General transcription factor 3C polypeptide 3 OS=Homo sapiens OX=9606 GN=GTF3C3 PE=1 SV=1	0	7.888	5	4	4	4	1	886	101.2	5.07	0	4
High	Master Protein	Q9H0U9	Testis-specific Y-encoded-like protein 1 OS=Homo sapiens OX=9606 GN=TSPYL1 PE=1 SV=3	0	7.887	5	1	1	1	1	437	49.2	5.45	0	1
High	Master Protein	Q9NVN8	Guanine nucleotide-binding protein-like 3-like protein OS=Homo sapiens OX=9606 GN=GNL3L PE=1 SV=1	0	7.795	8	4	4	4	1	582	65.5	8.44	0	4
High	Master Protein	Q16891	MICOS complex subunit MIC60 OS=Homo sapiens OX=9606 GN=IMMT PE=1 SV=1	0	7.463	7	4	4	4	1	758	83.6	6.48	0	4
High	Master Protein	Q9NWU2	Glucose-induced degradation protein 8 homolog OS=Homo sapiens OX=9606 GN=GID8 PE=1 SV=1	0	7.339	29	3	5	3	1	228	26.7	4.97	0	3
High	Master Protein	Q96PV7	Protein FAM193B OS=Homo sapiens OX=9606 GN=FAM193B PE=1 SV=3	0	7.255	4	3	3	3	1	902	96.5	7.9	0	3
High	Master Protein	O43175	D-3-phosphoglycerate dehydrogenase OS=Homo sapiens OX=9606 GN=PHGDH PE=1 SV=4	0	7.246	8	3	3	3	1	533	56.6	6.71	0	3
High	Master Protein	Q01780	Exosome component 10 OS=Homo sapiens OX=9606 GN=EXOSC10 PE=1 SV=2	0	7.035	8	4	4	4	1	885	100.8	8.46	0	4
High	Master Protein	Q6ZNB6	NF-X1-type zinc finger protein NFXL1 OS=Homo sapiens OX=9606 GN=NFXL1 PE=1 SV=2	0	6.801	5	3	3	3	1	911	101.3	8.41	0	3
High	Master Protein	P52292	Importin subunit alpha-1 OS=Homo sapiens OX=9606 GN=KPNA2 PE=1 SV=1	0	6.767	10	4	4	4	1	529	57.8	5.4	0	4
High	Master Protein	Q6PD62	RNA polymerase-associated protein CTR9 homolog OS=Homo sapiens OX=9606 GN=CTR9 PE=1 SV=1	0	6.626	3	3	3	3	1	1173	133.4	6.77	0	3
High	Master Protein	P53985	Monocarboxylate transporter 1 OS=Homo sapiens OX=9606 GN=SLC16A1 PE=1 SV=3	0	6.558	6	2	2	2	1	500	53.9	8.66	0	2
High	Master Protein	O00139	Kinesin-like protein KIF2A OS=Homo sapiens OX=9606 GN=KIF2A PE=1 SV=3	0	6.523	7	3	3	3	1	706	79.9	6.68	0	3
High	Master Protein	O00148	ATP-dependent RNA helicase DDX39A OS=Homo sapiens OX=9606 GN=DDX39A PE=1 SV=2	0	6.509	9	3	3	3	1	427	49.1	5.68	0	3
High	Master Protein	Q8WWC4	m-AAA protease-interacting protein 1, mitochondrial OS=Homo sapiens OX=9606 GN=MAIP1 PE=1 SV=1	0	6.508	9	2	2	2	1	291	32.5	9.17	0	2
High	Master Protein	P15531	Nucleoside diphosphate kinase A OS=Homo sapiens OX=9606 GN=NME1 PE=1 SV=1	0	6.444	25	3	3	3	1	152	17.1	6.19	0	3
High	Master Protein	Q9P035	Very-long-chain (3R)-3-hydroxyacyl-CoA dehydratase 3 OS=Homo sapiens OX=9606 GN=HACD3 PE=1 SV=2	0	6.283	12	3	3	3	1	362	43.1	8.94	0	3
High	Master Protein	Q56A73	Spindlin-4 OS=Homo sapiens OX=9606 GN=SPIN4 PE=1 SV=1	0	6.248	16	3	4	3	1	249	28.6	7.66	0	3
High	Master Protein	P63220	40S ribosomal protein S21 OS=Homo sapiens OX=9606 GN=RPS21 PE=1 SV=1	0	6.16	45	3	3	3	1	83	9.1	8.5	0	3
High	Master Protein	Q9BYN8	28S ribosomal protein S26, mitochondrial OS=Homo sapiens OX=9606 GN=MRPS26 PE=1 SV=1	0	6.104	13	2	2	2	1	205	24.2	10.39	0	2
High	Master Protein	Q13451	Peptidyl-prolyl cis-trans isomerase FKBP5 OS=Homo sapiens OX=9606 GN=FKBP5 PE=1 SV=2	0	6.096	9	2	2	2	1	457	51.2	5.9	0	2
High	Master Protein	Q12824	SWI/SNF-related matrix-associated actin-dependent regulator of chromatin subfamily B member 1 OS=Homo sapiens OX=9606 GN=SMARCB1 PE=1 SV=2	0	5.94	8	2	2	2	1	385	44.1	6.23	0	2
High	Master Protein	Q6P4A7	Sideroflexin-4 OS=Homo sapiens OX=9606 GN=SFXN4 PE=1 SV=1	0	5.866	14	3	3	3	1	337	38	9.19	0	3
High	Master Protein	Q9H871	E3 ubiquitin-protein transferase RMND5A OS=Homo sapiens OX=9606 GN=RMND5A PE=1 SV=1	0	5.83	11	3	4	3	1	391	44	6.06	0	3
High	Master Protein	Q9BSJ2	Gamma-tubulin complex component 2 OS=Homo sapiens OX=9606 GN=TUBGCP2 PE=1 SV=2	0	5.786	5	3	3	3	1	902	102.5	6.84	0	3
High	Master Protein	Q96EV2	RNA-binding protein 33 OS=Homo sapiens OX=9606 GN=RBM33 PE=1 SV=3	0	5.766	4	3	3	3	1	1170	129.9	6.93	0	3
High	Master Protein	Q14247	Src substrate cortactin OS=Homo sapiens OX=9606 GN=CTTN PE=1 SV=2	0	5.741	10	3	3	3	1	550	61.5	5.4	0	3
High	Master Protein	P22102	Trifunctional purine biosynthetic protein adenosine-3 OS=Homo sapiens OX=9606 GN=GART PE=1 SV=1	0	5.368	6	4	4	4	1	1010	107.7	6.7	0	4
High	Master Protein	Q9UBQ5	Eukaryotic translation initiation factor 3 subunit K OS=Homo sapiens OX=9606 GN=EIF3K PE=1 SV=1	0	5.364	11	2	2	2	1	218	25	4.93	0	2
High	Master Protein	Q13547	Histone deacetylase 1 OS=Homo sapiens OX=9606 GN=HDAC1 PE=1 SV=1	0	5.343	6	2	2	2	1	482	55.1	5.48	0	2
High	Master Protein	P35520	Cystathionine beta-synthase OS=Homo sapiens OX=9606 GN=CBS PE=1 SV=2	0	5.318	4	2	2	2	1	551	60.5	6.65	0	2
High	Master Protein	Q6Y7W6	GRB10-interacting GYF protein 2 OS=Homo sapiens OX=9606 GN=GIGYF2 PE=1 SV=1	0	5.242	2	2	2	2	1	1299	150	5.54	0	2
High	Master Protein	Q9Y2L9	Leucine-rich repeat and calponin homology domain-containing protein 1 OS=Homo sapiens OX=9606 GN=LRCH1 PE=1 SV=3	0	5.241	5	2	2	2	1	728	80.8	5.94	0	2
High	Master Protein	P49720	Proteasome subunit beta type-3 OS=Homo sapiens OX=9606 GN=PSMB3 PE=1 SV=2	0	5.189	15	2	2	2	1	205	22.9	6.55	0	2
High	Master Protein	P49721	Proteasome subunit beta type-2 OS=Homo sapiens OX=9606 GN=PSMB2 PE=1 SV=1	0	5.021	17	2	2	2	1	201	22.8	7.02	0	2
High	Master Protein	P23528	Cofilin-1 OS=Homo sapiens OX=9606 GN=CFL1 PE=1 SV=3	0	5.015	15	2	2	2	1	166	18.5	8.09	0	2
High	Master Protein	P22695	Cytochrome b-c1 complex subunit 2, mitochondrial OS=Homo sapiens OX=9606 GN=UQCRC2 PE=1 SV=3	0	5.004	6	2	2	2	1	453	48.4	8.63	0	2
High	Master Protein	O14950	Myosin regulatory light chain 12B OS=Homo sapiens OX=9606 GN=MYL12B PE=1 SV=2	0	4.958	17	2	2	2	1	172	19.8	4.84	0	2
High	Master Protein	Q15185	Prostaglandin E synthase 3 OS=Homo sapiens OX=9606 GN=PTGES3 PE=1 SV=1	0	4.873	11	1	1	1	1	160	18.7	4.54	0	1
High	Master Protein	O60762	Dolichol-phosphate mannosyltransferase subunit 1 OS=Homo sapiens OX=9606 GN=DPM1 PE=1 SV=1	0	4.872	10	2	2	2	1	260	29.6	9.57	0	2
High	Master Protein	Q92665	28S ribosomal protein S31, mitochondrial OS=Homo sapiens OX=9606 GN=MRPS31 PE=1 SV=3	0	4.839	6	2	2	2	1	395	45.3	9.29	0	2
High	Master Protein	Q15427	Splicing factor 3B subunit 4 OS=Homo sapiens OX=9606 GN=SF3B4 PE=1 SV=1	0	4.786	6	1	1	1	1	424	44.4	8.56	0	1
High	Master Protein	Q16659	Mitogen-activated protein kinase 6 OS=Homo sapiens OX=9606 GN=MAPK6 PE=1 SV=1	0	4.707	2	1	1	1	1	721	82.6	5.03	0	1
High	Master Protein	Q96A08	Histone H2B type 1-A OS=Homo sapiens OX=9606 GN=H2BC1 PE=1 SV=3	0	4.619	16	2	2	2	1	127	14.2	10.32	0	2
High	Master Protein	Q12905	Interleukin enhancer-binding factor 2 OS=Homo sapiens OX=9606 GN=ILF2 PE=1 SV=2	0	4.56	8	2	2	2	1	390	43	5.26	0	2
High	Master Protein	P00367	Glutamate dehydrogenase 1, mitochondrial OS=Homo sapiens OX=9606 GN=GLUD1 PE=1 SV=2	0	4.508	4	2	2	2	1	558	61.4	7.8	0	2
High	Master Protein	Q99623	Prohibitin-2 OS=Homo sapiens OX=9606 GN=PHB2 PE=1 SV=2	0	4.496	9	2	2	2	1	299	33.3	9.83	0	2
High	Master Protein	Q9NZI8	Insulin-like growth factor 2 mRNA-binding protein 1 OS=Homo sapiens OX=9606 GN=IGF2BP1 PE=1 SV=2	0	4.492	5	2	2	2	1	577	63.4	9.2	0	2
High	Master Protein	P15735	Phosphorylase b kinase gamma catalytic chain, liver/testis isoform OS=Homo sapiens OX=9606 GN=PHKG2 PE=1 SV=1	0	4.438	8	2	2	2	1	406	46.4	6.38	0	2
High	Master Protein	Q9GZS3	WD repeat-containing protein 61 OS=Homo sapiens OX=9606 GN=WDR61 PE=1 SV=1	0	4.427	11	2	2	2	1	305	33.6	5.47	0	2
High	Master Protein	Q15370	Elongin-B OS=Homo sapiens OX=9606 GN=ELOB PE=1 SV=1	0	4.424	21	3	3	3	1	118	13.1	4.88	0	3
High	Master Protein	P42695	Condensin-2 complex subunit D3 OS=Homo sapiens OX=9606 GN=NCAPD3 PE=1 SV=2	0	4.419	1	1	1	1	1	1498	168.8	7.5	0	1
High	Master Protein	P82912	28S ribosomal protein S11, mitochondrial OS=Homo sapiens OX=9606 GN=MRPS11 PE=1 SV=2	0	4.393	27	3	3	3	1	194	20.6	10.81	0	3
High	Master Protein	P08865	40S ribosomal protein SA OS=Homo sapiens OX=9606 GN=RPSA PE=1 SV=4	0	4.375	13	3	3	3	1	295	32.8	4.87	0	3
High	Master Protein	Q15654	Thyroid receptor-interacting protein 6 OS=Homo sapiens OX=9606 GN=TRIP6 PE=1 SV=3	0	4.35	12	3	3	3	1	476	50.3	7.37	0	3
High	Master Protein	Q9Y399	28S ribosomal protein S2, mitochondrial OS=Homo sapiens OX=9606 GN=MRPS2 PE=1 SV=1	0	4.335	9	3	3	3	1	296	33.2	9.26	0	3
High	Master Protein	Q8TAF3	WD repeat-containing protein 48 OS=Homo sapiens OX=9606 GN=WDR48 PE=1 SV=1	0	4.29	3	2	2	2	1	677	76.2	7.03	0	2
High	Master Protein	Q9UJV9	Probable ATP-dependent RNA helicase DDX41 OS=Homo sapiens OX=9606 GN=DDX41 PE=1 SV=2	0	4.187	3	1	1	1	1	622	69.8	6.84	0	1
High	Master Protein	O75150	E3 ubiquitin-protein ligase BRE1B OS=Homo sapiens OX=9606 GN=RNF40 PE=1 SV=5	0	4.172	3	2	3	2	1	1001	113.6	6.29	0	2
High	Master Protein	P82663	28S ribosomal protein S25, mitochondrial OS=Homo sapiens OX=9606 GN=MRPS25 PE=1 SV=1	0	4.143	21	2	2	2	1	173	20.1	8.82	0	2
High	Master Protein	O00257	E3 SUMO-protein ligase CBX4 OS=Homo sapiens OX=9606 GN=CBX4 PE=1 SV=3	0	4.113	3	2	2	2	1	560	61.3	9.36	0	2
High	Master Protein	Q96EK7	Constitutive coactivator of peroxisome proliferator-activated receptor gamma OS=Homo sapiens OX=9606 GN=FAM120B PE=1 SV=1	0	4.065	3	2	2	2	1	910	103.7	5.69	0	2
High	Master Protein	Q96TC7	Regulator of microtubule dynamics protein 3 OS=Homo sapiens OX=9606 GN=RMDN3 PE=1 SV=2	0	4.046	7	3	3	3	1	470	52.1	5.1	0	3
High	Master Protein	Q99959	Plakophilin-2 OS=Homo sapiens OX=9606 GN=PKP2 PE=1 SV=2	0	4.044	3	2	2	1	1	881	97.4	9.33	0	2
High	Master Protein	P28340	DNA polymerase delta catalytic subunit OS=Homo sapiens OX=9606 GN=POLD1 PE=1 SV=2	0	3.992	2	2	2	2	1	1107	123.6	7.03	0	2
High	Master Protein	Q96EY1	DnaJ homolog subfamily A member 3, mitochondrial OS=Homo sapiens OX=9606 GN=DNAJA3 PE=1 SV=2	0	3.931	6	3	3	3	1	480	52.5	9.26	0	3
High	Master Protein	P26368	Splicing factor U2AF 65 kDa subunit OS=Homo sapiens OX=9606 GN=U2AF2 PE=1 SV=4	0	3.843	4	1	1	1	1	475	53.5	9.09	0	1
High	Master Protein	Q8WVD3	E3 ubiquitin-protein ligase RNF138 OS=Homo sapiens OX=9606 GN=RNF138 PE=1 SV=1	0	3.823	19	3	3	3	1	245	28.2	6.93	0	3
High	Master Protein	Q5JTH9	RRP12-like protein OS=Homo sapiens OX=9606 GN=RRP12 PE=1 SV=2	0	3.817	3	2	3	2	1	1297	143.6	8.75	0	2
High	Master Protein	P57721	Poly(rC)-binding protein 3 OS=Homo sapiens OX=9606 GN=PCBP3 PE=1 SV=2	0	3.805	9	2	2	2	1	371	39.4	8.07	0	2
High	Master Protein	Q6P1J9	Parafibromin OS=Homo sapiens OX=9606 GN=CDC73 PE=1 SV=1	0	3.776	4	2	2	2	1	531	60.5	9.61	0	2
High	Master Protein	P11388	DNA topoisomerase 2-alpha OS=Homo sapiens OX=9606 GN=TOP2A PE=1 SV=3	0	3.655	1	2	2	2	1	1531	174.3	8.72	0	2
High	Master Protein	O43684	Mitotic checkpoint protein BUB3 OS=Homo sapiens OX=9606 GN=BUB3 PE=1 SV=1	0	3.614	7	2	2	2	1	328	37.1	6.84	0	2
High	Master Protein	P55060	Exportin-2 OS=Homo sapiens OX=9606 GN=CSE1L PE=1 SV=3	0	3.613	2	1	1	1	1	971	110.3	5.77	0	1
High	Master Protein	Q9H0D6	5'-3' exoribonuclease 2 OS=Homo sapiens OX=9606 GN=XRN2 PE=1 SV=1	0	3.567	3	2	2	2	1	950	108.5	7.47	0	2
High	Master Protein	Q9H936	Mitochondrial glutamate carrier 1 OS=Homo sapiens OX=9606 GN=SLC25A22 PE=1 SV=1	0	3.479	9	2	2	2	1	323	34.4	9.29	0	2
High	Master Protein	Q9BRK4	Leucine zipper putative tumor suppressor 2 OS=Homo sapiens OX=9606 GN=LZTS2 PE=1 SV=2	0	3.458	2	1	1	1	1	669	72.7	6.51	0	1
High	Master Protein	Q8TDN6	Ribosome biogenesis protein BRX1 homolog OS=Homo sapiens OX=9606 GN=BRIX1 PE=1 SV=2	0	3.455	12	2	2	2	1	353	41.4	9.92	0	2
High	Master Protein	P62304	Small nuclear ribonucleoprotein E OS=Homo sapiens OX=9606 GN=SNRPE PE=1 SV=1	0	3.421	29	2	2	2	1	92	10.8	9.44	0	2
High	Master Protein	P25705	ATP synthase subunit alpha, mitochondrial OS=Homo sapiens OX=9606 GN=ATP5F1A PE=1 SV=1	0	3.408	4	2	2	2	1	553	59.7	9.13	0	2
High	Master Protein	Q9BUR4	Telomerase Cajal body protein 1 OS=Homo sapiens OX=9606 GN=WRAP53 PE=1 SV=1	0	3.398	5	2	2	2	1	548	59.3	4.58	0	2
High	Master Protein	Q16795	NADH dehydrogenase [ubiquinone] 1 alpha subcomplex subunit 9, mitochondrial OS=Homo sapiens OX=9606 GN=NDUFA9 PE=1 SV=2	0	3.373	6	2	2	2	1	377	42.5	9.8	0	2
High	Master Protein	Q96SZ6	Mitochondrial tRNA methylthiotransferase CDK5RAP1 OS=Homo sapiens OX=9606 GN=CDK5RAP1 PE=1 SV=2	0	3.309	2	1	1	1	1	601	67.6	8.21	0	1
High	Master Protein	Q96CS3	FAS-associated factor 2 OS=Homo sapiens OX=9606 GN=FAF2 PE=1 SV=2	0	3.29	8	2	2	2	1	445	52.6	5.62	0	2
High	Master Protein	Q9H6S0	3'-5' RNA helicase YTHDC2 OS=Homo sapiens OX=9606 GN=YTHDC2 PE=1 SV=2	0	3.245	1	2	2	2	1	1430	160.1	8.4	0	2
High	Master Protein	O15372	Eukaryotic translation initiation factor 3 subunit H OS=Homo sapiens OX=9606 GN=EIF3H PE=1 SV=1	0	3.196	6	1	1	1	1	352	39.9	6.54	0	1
High	Master Protein	Q96HN2	Adenosylhomocysteinase 3 OS=Homo sapiens OX=9606 GN=AHCYL2 PE=1 SV=1	0	3.148	2	1	1	1	1	611	66.7	7.36	0	1
High	Master Protein	Q9NP73	Putative bifunctional UDP-N-acetylglucosamine transferase and deubiquitinase ALG13 OS=Homo sapiens OX=9606 GN=ALG13 PE=1 SV=2	0	3.064	2	2	2	2	1	1137	126	6.74	0	2
High	Master Protein	Q8ND56	Protein LSM14 homolog A OS=Homo sapiens OX=9606 GN=LSM14A PE=1 SV=3	0	3.041	5	2	2	2	1	463	50.5	9.52	0	2
High	Master Protein	Q99436	Proteasome subunit beta type-7 OS=Homo sapiens OX=9606 GN=PSMB7 PE=1 SV=1	0	3.032	5	1	2	1	1	277	29.9	7.68	0	1
High	Master Protein	Q8TDD1	ATP-dependent RNA helicase DDX54 OS=Homo sapiens OX=9606 GN=DDX54 PE=1 SV=2	0	2.937	2	2	2	2	1	881	98.5	10.02	0	2
High	Master Protein	P82933	28S ribosomal protein S9, mitochondrial OS=Homo sapiens OX=9606 GN=MRPS9 PE=1 SV=2	0	2.933	7	3	3	3	1	396	45.8	9.51	0	3
High	Master Protein	O43491	Band 4.1-like protein 2 OS=Homo sapiens OX=9606 GN=EPB41L2 PE=1 SV=1	0	2.88	2	1	1	1	1	1005	112.5	5.44	0	1
High	Master Protein	Q9NW64	Pre-mRNA-splicing factor RBM22 OS=Homo sapiens OX=9606 GN=RBM22 PE=1 SV=1	0	2.878	4	1	1	1	1	420	46.9	8.54	0	1
High	Master Protein	Q96JJ3	Engulfment and cell motility protein 2 OS=Homo sapiens OX=9606 GN=ELMO2 PE=1 SV=2	0	2.877	2	1	1	1	1	720	82.6	5.9	0	1
High	Master Protein	P55854	Small ubiquitin-related modifier 3 OS=Homo sapiens OX=9606 GN=SUMO3 PE=1 SV=2	0	2.877	12	1	1	1	1	103	11.6	5.49	0	1
High	Master Protein	Q7L5Y9	E3 ubiquitin-protein transferase MAEA OS=Homo sapiens OX=9606 GN=MAEA PE=1 SV=1	0	2.83	5	2	2	2	1	396	45.3	8.69	0	2
High	Master Protein	P06576	ATP synthase subunit beta, mitochondrial OS=Homo sapiens OX=9606 GN=ATP5F1B PE=1 SV=3	0	2.82	3	1	1	1	1	529	56.5	5.4	0	1
High	Master Protein	Q6PKG0	La-related protein 1 OS=Homo sapiens OX=9606 GN=LARP1 PE=1 SV=2	0	2.807	1	1	1	1	1	1096	123.4	8.82	0	1
High	Master Protein	Q8N1I0	Dedicator of cytokinesis protein 4 OS=Homo sapiens OX=9606 GN=DOCK4 PE=1 SV=3	0	2.791	1	2	2	2	1	1966	225.1	7.65	0	2
High	Master Protein	Q14160	Protein scribble homolog OS=Homo sapiens OX=9606 GN=SCRIB PE=1 SV=4	0	2.79	1	1	1	1	1	1630	174.8	5.07	0	1
High	Master Protein	P46060	Ran GTPase-activating protein 1 OS=Homo sapiens OX=9606 GN=RANGAP1 PE=1 SV=1	0	2.764	4	2	2	2	1	587	63.5	4.68	0	2
High	Master Protein	O76021	Ribosomal L1 domain-containing protein 1 OS=Homo sapiens OX=9606 GN=RSL1D1 PE=1 SV=3	0	2.727	2	1	1	1	1	490	54.9	10.13	0	1
High	Master Protein	P63167	Dynein light chain 1, cytoplasmic OS=Homo sapiens OX=9606 GN=DYNLL1 PE=1 SV=1	0	2.709	12	1	1	1	1	89	10.4	7.4	0	1
High	Master Protein	O14929	Histone acetyltransferase type B catalytic subunit OS=Homo sapiens OX=9606 GN=HAT1 PE=1 SV=1	0	2.703	3	1	1	1	1	419	49.5	5.69	0	1
High	Master Protein	Q96HC4	PDZ and LIM domain protein 5 OS=Homo sapiens OX=9606 GN=PDLIM5 PE=1 SV=5	0	2.694	2	1	1	1	1	596	63.9	8.21	0	1
High	Master Protein	Q92747	Actin-related protein 2/3 complex subunit 1A OS=Homo sapiens OX=9606 GN=ARPC1A PE=1 SV=2	0	2.683	7	2	2	2	1	370	41.5	8.18	0	2
High	Master Protein	Q9BT22	Chitobiosyldiphosphodolichol beta-mannosyltransferase OS=Homo sapiens OX=9606 GN=ALG1 PE=1 SV=2	0	2.641	3	1	1	1	1	464	52.5	7.23	0	1
High	Master Protein	P19387	DNA-directed RNA polymerase II subunit RPB3 OS=Homo sapiens OX=9606 GN=POLR2C PE=1 SV=2	0	2.637	7	1	1	1	1	275	31.4	4.92	0	1
High	Master Protein	Q8NFW8	N-acylneuraminate cytidylyltransferase OS=Homo sapiens OX=9606 GN=CMAS PE=1 SV=2	0	2.597	4	1	1	1	1	434	48.3	7.93	0	1
High	Master Protein	Q5RKV6	Exosome complex component MTR3 OS=Homo sapiens OX=9606 GN=EXOSC6 PE=1 SV=1	0	2.594	6	1	1	1	1	272	28.2	6.28	0	1
High	Master Protein	O43776	Asparagine--tRNA ligase, cytoplasmic OS=Homo sapiens OX=9606 GN=NARS1 PE=1 SV=1	0	2.54	2	1	1	1	1	548	62.9	6.25	0	1
High	Master Protein	P42766	60S ribosomal protein L35 OS=Homo sapiens OX=9606 GN=RPL35 PE=1 SV=2	0	2.533	11	1	1	1	1	123	14.5	11.05	0	1
High	Master Protein	Q99848	Probable rRNA-processing protein EBP2 OS=Homo sapiens OX=9606 GN=EBNA1BP2 PE=1 SV=2	0	2.504	3	1	1	1	1	306	34.8	10.1	0	1
High	Master Protein	Q9UHW5	GPN-loop GTPase 3 OS=Homo sapiens OX=9606 GN=GPN3 PE=1 SV=2	0	2.497	6	1	1	1	1	284	32.7	4.5	0	1
High	Master Protein	Q53GS9	U4/U6.U5 tri-snRNP-associated protein 2 OS=Homo sapiens OX=9606 GN=USP39 PE=1 SV=2	0	2.474	2	1	1	1	1	565	65.3	8.91	0	1
High	Master Protein	Q9Y3C1	Nucleolar protein 16 OS=Homo sapiens OX=9606 GN=NOP16 PE=1 SV=2	0	2.462	10	1	1	1	1	178	21.2	9.94	0	1
High	Master Protein	Q5JWF2	Guanine nucleotide-binding protein G(s) subunit alpha isoforms XLas OS=Homo sapiens OX=9606 GN=GNAS PE=1 SV=2	0	2.456	1	1	1	1	1	1037	111	5.03	0	1
High	Master Protein	Q9UBB9	Tuftelin-interacting protein 11 OS=Homo sapiens OX=9606 GN=TFIP11 PE=1 SV=1	0	2.451	1	1	2	1	1	837	96.8	5.67	0	1
High	Master Protein	O60341	Lysine-specific histone demethylase 1A OS=Homo sapiens OX=9606 GN=KDM1A PE=1 SV=2	0	2.444	2	1	1	1	1	852	92.8	6.52	0	1
High	Master Protein	Q14137	Ribosome biogenesis protein BOP1 OS=Homo sapiens OX=9606 GN=BOP1 PE=1 SV=2	0	2.394	1	1	1	1	1	746	83.6	6.19	0	1
High	Master Protein	Q8N7H5	RNA polymerase II-associated factor 1 homolog OS=Homo sapiens OX=9606 GN=PAF1 PE=1 SV=2	0	2.392	5	1	1	1	1	531	59.9	4.63	0	1
High	Master Protein	Q6ZRV2	Protein FAM83H OS=Homo sapiens OX=9606 GN=FAM83H PE=1 SV=3	0	2.376	1	1	1	1	1	1179	127	6.98	0	1
High	Master Protein	P30041	Peroxiredoxin-6 OS=Homo sapiens OX=9606 GN=PRDX6 PE=1 SV=3	0	2.376	5	1	1	1	1	224	25	6.38	0	1
High	Master Protein	Q5T3I0	G patch domain-containing protein 4 OS=Homo sapiens OX=9606 GN=GPATCH4 PE=1 SV=2	0	2.367	6	2	2	2	1	446	50.4	9.63	0	2
High	Master Protein	P63244	Receptor of activated protein C kinase 1 OS=Homo sapiens OX=9606 GN=RACK1 PE=1 SV=3	0	2.366	9	2	2	2	1	317	35.1	7.69	0	2
High	Master Protein	Q6P1M0	Long-chain fatty acid transport protein 4 OS=Homo sapiens OX=9606 GN=SLC27A4 PE=1 SV=1	0	2.365	5	2	2	2	1	643	72	8.47	0	2
High	Master Protein	P22234	Multifunctional protein ADE2 OS=Homo sapiens OX=9606 GN=PAICS PE=1 SV=3	0	2.329	4	1	1	1	1	425	47	7.23	0	1
High	Master Protein	Q15369	Elongin-C OS=Homo sapiens OX=9606 GN=ELOC PE=1 SV=1	0	2.317	12	1	1	1	1	112	12.5	4.78	0	1
High	Master Protein	O00308	NEDD4-like E3 ubiquitin-protein ligase WWP2 OS=Homo sapiens OX=9606 GN=WWP2 PE=1 SV=2	0	2.309	3	2	2	2	1	870	98.9	7.12	0	2
High	Master Protein	Q9UGP4	LIM domain-containing protein 1 OS=Homo sapiens OX=9606 GN=LIMD1 PE=1 SV=1	0	2.283	3	1	1	1	1	676	72.1	6.65	0	1
High	Master Protein	Q96JK2	DDB1- and CUL4-associated factor 5 OS=Homo sapiens OX=9606 GN=DCAF5 PE=1 SV=2	0	2.248	1	1	1	1	1	942	103.9	5.76	0	1
High	Master Protein	Q9NUL7	Probable ATP-dependent RNA helicase DDX28 OS=Homo sapiens OX=9606 GN=DDX28 PE=1 SV=2	0	2.245	2	1	1	1	1	540	59.5	10.42	0	1
High	Master Protein	Q12899	Tripartite motif-containing protein 26 OS=Homo sapiens OX=9606 GN=TRIM26 PE=1 SV=1	0	2.219	4	1	1	1	1	539	62.1	5.03	0	1
High	Master Protein	Q13868	Exosome complex component RRP4 OS=Homo sapiens OX=9606 GN=EXOSC2 PE=1 SV=2	0	2.205	3	1	1	1	1	293	32.8	7.5	0	1
High	Master Protein	Q15633	RISC-loading complex subunit TARBP2 OS=Homo sapiens OX=9606 GN=TARBP2 PE=1 SV=3	0	2.182	5	1	1	1	1	366	39	6.54	0	1
High	Master Protein	Q3ZCQ8	Mitochondrial import inner membrane translocase subunit TIM50 OS=Homo sapiens OX=9606 GN=TIMM50 PE=1 SV=2	0	2.177	3	1	1	1	1	353	39.6	8.37	0	1
High	Master Protein	P57740	Nuclear pore complex protein Nup107 OS=Homo sapiens OX=9606 GN=NUP107 PE=1 SV=1	0	2.177	1	1	1	1	1	925	106.3	5.43	0	1
High	Master Protein	P61619	Protein transport protein Sec61 subunit alpha isoform 1 OS=Homo sapiens OX=9606 GN=SEC61A1 PE=1 SV=2	0	2.174	2	1	1	1	1	476	52.2	8.06	0	1
High	Master Protein	Q13123	Protein Red OS=Homo sapiens OX=9606 GN=IK PE=1 SV=3	0	2.171	5	2	2	2	1	557	65.6	6.64	0	2
High	Master Protein	Q8N983	39S ribosomal protein L43, mitochondrial OS=Homo sapiens OX=9606 GN=MRPL43 PE=1 SV=1	0	2.158	5	1	1	1	1	215	23.4	8.65	0	1
High	Master Protein	Q9NYA4	Myotubularin-related protein 4 OS=Homo sapiens OX=9606 GN=MTMR4 PE=1 SV=2	0.001	2.149	3	2	2	2	1	1195	133.3	6.04	0	2
High	Master Protein	O75153	Clustered mitochondria protein homolog OS=Homo sapiens OX=9606 GN=CLUH PE=1 SV=2	0.001	2.135	1	1	1	1	1	1309	146.6	6.13	0	1
High	Master Protein	O15350	Tumor protein p73 OS=Homo sapiens OX=9606 GN=TP73 PE=1 SV=1	0.001	2.129	3	1	1	1	1	636	69.6	6.95	0	1
High	Master Protein	Q07666	KH domain-containing, RNA-binding, signal transduction-associated protein 1 OS=Homo sapiens OX=9606 GN=KHDRBS1 PE=1 SV=1	0.001	2.116	6	2	2	2	1	443	48.2	8.66	0	2
High	Master Protein	Q9UH62	Armadillo repeat-containing X-linked protein 3 OS=Homo sapiens OX=9606 GN=ARMCX3 PE=1 SV=1	0.001	2.113	6	2	2	2	1	379	42.5	8.37	0	2
High	Master Protein	O43823	A-kinase anchor protein 8 OS=Homo sapiens OX=9606 GN=AKAP8 PE=1 SV=1	0.001	2.082	2	1	1	1	1	692	76.1	5.15	0	1
High	Master Protein	Q9UNF1	Melanoma-associated antigen D2 OS=Homo sapiens OX=9606 GN=MAGED2 PE=1 SV=2	0.001	2.08	2	1	1	1	1	606	64.9	9.32	0	1
High	Master Protein	Q71RC2	La-related protein 4 OS=Homo sapiens OX=9606 GN=LARP4 PE=1 SV=3	0.003	2.071	1	1	1	1	1	724	80.5	6.61	0	1
High	Master Protein	Q8WUM0	Nuclear pore complex protein Nup133 OS=Homo sapiens OX=9606 GN=NUP133 PE=1 SV=2	0.004	2.051	1	1	1	1	1	1156	128.9	5.1	0	1
High	Master Protein	Q5XKP0	MICOS complex subunit MIC13 OS=Homo sapiens OX=9606 GN=MICOS13 PE=1 SV=1	0.004	2.048	9	1	1	1	1	118	13.1	9.42	0	1
High	Master Protein	Q9Y3T9	Nucleolar complex protein 2 homolog OS=Homo sapiens OX=9606 GN=NOC2L PE=1 SV=4	0.004	2.032	1	1	1	1	1	749	84.9	5.62	0	1
High	Master Protein	Q9UKF6	Cleavage and polyadenylation specificity factor subunit 3 OS=Homo sapiens OX=9606 GN=CPSF3 PE=1 SV=1	0.004	2.023	4	2	2	2	1	684	77.4	5.6	0	2
High	Master Protein	P02070	Hemoglobin subunit beta OS=Bos taurus GN=HBB PE=1 SV=1	0.004	2.023	9	1	1	1	1	145	15.9	7.59	0	1
High	Master Protein	O95639	Cleavage and polyadenylation specificity factor subunit 4 OS=Homo sapiens OX=9606 GN=CPSF4 PE=1 SV=1	0.004	2.017	4	1	1	1	1	269	30.2	8.31	0	1
High	Master Protein	Q9NQR7	Coiled-coil domain-containing protein 177 OS=Homo sapiens OX=9606 GN=CCDC177 PE=2 SV=3	0.004	2.005	2	1	1	1	1	707	79.7	10.74	0	1
High	Master Protein	Q6R327	Rapamycin-insensitive companion of mTOR OS=Homo sapiens OX=9606 GN=RICTOR PE=1 SV=1	0.004	1.985	1	1	1	1	1	1708	192.1	7.47	0	1
High	Master Protein	P53621	Coatomer subunit alpha OS=Homo sapiens OX=9606 GN=COPA PE=1 SV=2	0.004	1.981	1	1	1	1	1	1224	138.3	7.66	0	1
High	Master Protein	P62875	DNA-directed RNA polymerases I, II, and III subunit RPABC5 OS=Homo sapiens OX=9606 GN=POLR2L PE=1 SV=1	0.004	1.98	13	1	1	1	1	67	7.6	7.77	0	1
High	Master Protein	Q12789	General transcription factor 3C polypeptide 1 OS=Homo sapiens OX=9606 GN=GTF3C1 PE=1 SV=4	0.005	1.94	1	2	2	2	1	2109	238.7	7.3	0	2
High	Master Protein	Q7Z5H3	Rho GTPase-activating protein 22 OS=Homo sapiens OX=9606 GN=ARHGAP22 PE=1 SV=1	0.006	1.912	2	1	1	1	1	698	76.7	8.15	0	1
High	Master Protein	O75971	snRNA-activating protein complex subunit 5 OS=Homo sapiens OX=9606 GN=SNAPC5 PE=1 SV=1	0.006	1.908	15	1	1	1	1	98	11.3	4.58	0	1
High	Master Protein	Q9H3U1	Protein unc-45 homolog A OS=Homo sapiens OX=9606 GN=UNC45A PE=1 SV=1	0.006	1.888	2	1	1	1	1	944	103	6.07	0	1
High	Master Protein	P17544	Cyclic AMP-dependent transcription factor ATF-7 OS=Homo sapiens OX=9606 GN=ATF7 PE=1 SV=3	0.006	1.879	4	1	2	1	1	483	51.7	8	0	1
High	Master Protein	Q9BYD3	39S ribosomal protein L4, mitochondrial OS=Homo sapiens OX=9606 GN=MRPL4 PE=1 SV=1	0.006	1.867	5	1	1	1	1	311	34.9	9.72	0	1
High	Master Protein	O75140	GATOR complex protein DEPDC5 OS=Homo sapiens OX=9606 GN=DEPDC5 PE=1 SV=2	0.006	1.851	1	1	1	1	1	1603	181.1	6.73	0	1
High	Master Protein	ENSEMBL:ENSBTAP00000037665	(Bos taurus) similar to Pregnancy zone protein, partial [OS=Bos taurus]	0.006	1.835	2	1	1	1	1	578	65.2	7.01	0	1
High	Master Protein	P08195	4F2 cell-surface antigen heavy chain OS=Homo sapiens OX=9606 GN=SLC3A2 PE=1 SV=3	0.007	1.789	2	1	1	1	1	630	68	5.01	0	1
High	Master Protein	Q08945	FACT complex subunit SSRP1 OS=Homo sapiens OX=9606 GN=SSRP1 PE=1 SV=1	0.009	1.742	1	1	1	1	1	709	81	6.87	0	1
