# Supplementary material for: Mannose antagonizes GSDME-mediated pyroptosis through AMPK activated by metabolite GlcNAc-6P
Source: Cell Res. 2023 Jul 17;33(12):904–22. doi: 10.1038/s41422-023-00848-6 (PMC10709431; doi:10.1038/s41422-023-00848-6)
Supplement: Supplementary file 10 — Supplementary information, Table S2 [file 41422_2023_848_MOESM10_ESM.xlsx]

## Sheet: Sheet1
Supplementary information, Table S2 Effect of Mannose on the side effects of patients with gastrointestinal cancer who receiving XELOX regimen.
									The chemotherapy cycle without mannose supplement																												The chemotherapy cycle with mannose supplement
Patient No.	Cancer Type	Age	Gender	Histopathologic Type	Histology Grade	TNM stage	Number of chemotherapy cycles completed	Regimen	Numbers of bowel movements per day																					Average number of bowel movements	Day 21 of chemotherapy cycle						Numbers of bowel movements per day
									D1	D2	D3	D4	D5	D6	D7	D8	D9	D10	D11	D12	D13	D14	D15	D16	D17	D18	D19	D20	D21		ALT（U/L）	AST(U/L)	BUN(mmol/L)	CR(umol/L)	Blood WBC(10^9/L)	Fecal WBC(/HP)	D1	D2	D3	D4	D5	D6	D7	D8	D9	D10	D11	D12	D13
1	Gastric Cancer	50	Male	Adenocarcinoma	Moderate	pT3N1M0 IIB	3	XELOX	5	6	6	5	4	4	3	4	3	4	3	4	3	4	3	3	2	2	3	3	3	3.66667	42.6	31.8	3.5	67.8	7.56	5	5	5	4	4	3	4	4	3	3	3	2	3	2
2	Gastric Cancer	53	Male	Adenocarcinoma	Poor	pT4aN3aM0 IIIB	5	XELOX	5	6	5	5	4	4	4	5	3	4	5	4	3	4	3	3	4	3	2	3	3	3.90476	36.7	29.7	4.7	76.9	6.34	5	6	5	5	4	4	3	4	3	4	3	2	2	2
3	Sigmoid Colon Cancer	65	Male	Adenocarcinoma	Moderate	pT3N1M0 IIIB	2	XELOX	6	5	5	6	5	5	5	5	4	5	4	4	4	4	4	3	3	3	2	3	3	4.19048	45.4	34.9	6.5	81.4	5.18	8	5	5	4	4	3	3	4	2	3	3	2	2	2
4	Sigmoid Colon Cancer	55	Female	Adenocarcinoma	Moderate	pT3N0M0 IIA	3	XELOX	6	7	6	6	5	6	5	5	4	3	3	4	3	4	5	4	3	3	3	2	3	4.28571	29.6	19.8	5.7	69.3	7.21	7	5	5	4	5	4	3	3	3	3	2	3	2	3
5	Sigmoid Colon Cancer	58	Female	Adenocarcinoma	Moderate	pT3N2M0 IIIB	2	XELOX	5	5	5	6	6	6	5	5	5	6	4	4	4	4	5	3	4	2	3	3	3	4.42857	33.1	27.2	7.1	92.5	6.72	8	6	6	5	5	5	4	4	4	4	3	2	3	3
6	Sigmoid Colon Cancer	63	Female	Adenocarcinoma	Moderate	pT3N2M0 IIIB	3	XELOX	5	7	7	6	6	5	5	6	4	5	5	6	3	3	4	5	3	4	4	3	4	4.7619	27.5	23.1	6.4	73.2	8.33	10	6	6	5	6	5	4	4	3	3	3	3	2	3
7	Sigmoid Colon Cancer	58	Female	Adenocarcinoma	Moderate	pT2N2M0 IIIB	3	XELOX	6	6	5	7	7	6	6	5	5	5	4	5	4	5	4	4	3	4	3	3	4	4.80952	36.3	21.5	5.9	65.6	7.64	12	7	5	5	4	5	4	4	3	4	3	4	3	2
8	Sigmoid Colon Cancer	33	Male	Adenocarcinoma	Moderate	pT3N0M0 IIA	4	XELOX	5	5	6	7	5	6	5	4	6	5	4	4	5	4	5	4	3	4	3	3	3	4.57143	48.3	37.3	6.1	74.5	8.57	11	5	5	5	4	4	5	4	4	3	3	3	3	3
[truncated: 15 more columns]
